# Supplementary material for: The Mental Well-Being of Italian Adolescents in the Last Decade through the Lens of the Dual Factor Model
Source: Children (Basel). 2022 Dec 16;9(12):1981. doi: 10.3390/children9121981 (PMC9777362; doi:10.3390/children9121981)
Supplement: Supplementary file 1 [file children-09-01981-s001.zip]

Archive with 1 entries (1 files):
- children-2000623-supplementary.pdf
